# Supplementary material for: Research on incentive mechanisms for veterans’ participation in grassroots governance: An analysis based on behavioral expectations
Source: PLoS One. 2026 Jul 17;21(7):e0351162. doi: 10.1371/journal.pone.0351162 (PMC13379018; doi:10.1371/journal.pone.0351162)
Supplement: S1 File — (XLSX) [file pone.0351162.s001.xlsx]

## Sheet: Sheet1
ID	A1	A2	A3	B1	B2	B3	C11	C12	C13	C21	C22	C23	C24	C31	C32	C33	D1	D2
1	5-10	soldier	5000-8000	6	5	5	Occasional	Frequent	Occasional	8	6	4	8	8	6	8	1-3	<20%
2	5-10	soldier	3000-5000	6	7	5	Occasional	Occasional	Never	9	8	4	8	10	6	9	1-3	<20%
3	2-5	soldier	3000-5000	5	4	5	Occasional	Occasional	Occasional	9	6	5	8	9	7	9	>6	>50%
4	2-5	soldier	<3000	4	2	2	Frequent	Never	Never	9	4	3	7	8	5	8	0	<20%
5	5-10	soldier	3000-5000	6	3	4	Occasional	Occasional	Occasional	10	5	4	8	9	7	8	>6	<20%
6	5-10	soldier	<3000	7	7	6	Frequent	Occasional	Occasional	10	7	4	9	10	7	9	>6	20-50%
7	2-5	soldier	5000-8000	6	3	2	Occasional	Occasional	Occasional	9	7	3	7	10	6	9	4-6	20-50%
8	<2	soldier	3000-5000	5	4	3	Occasional	Occasional	Occasional	10	5	3	7	9	6	8	1-3	<20%
9	2-5	soldier	<3000	5	3	4	Frequent	Occasional	Occasional	9	6	5	8	9	7	8	4-6	>50%
10	2-5	soldier	3000-5000	4	3	2	Occasional	Occasional	Occasional	9	5	3	5	8	4	8	0	<20%
11	>10	soldier	5000-8000	6	3	4	Occasional	Occasional	Occasional	9	6	4	7	10	6	8	4-6	<20%
12	2-5	soldier	>8000	7	5	4	Occasional	Occasional	Occasional	9	6	4	8	9	7	9	4-6	<20%
13	2-5	soldier	<3000	7	3	4	Occasional	Never	Frequent	10	4	3	9	8	7	8	4-6	20-50%
14	5-10	soldier	3000-5000	5	3	2	Occasional	Occasional	Never	10	5	2	8	10	5	8	4-6	<20%
15	5-10	soldier	5000-8000	7	4	5	Frequent	Occasional	Occasional	9	6	5	8	9	7	8	>6	<20%
16	>10	soldier	5000-8000	5	3	5	Occasional	Occasional	Occasional	8	6	4	8	8	6	8	1-3	<20%
17	2-5	soldier	<3000	5	2	2	Frequent	Never	Occasional	7	6	3	6	8	5	7	1-3	<20%
18	2-5	soldier	<3000	4	3	3	Occasional	Occasional	Never	8	5	5	8	8	6	8	1-3	<20%
19	2-5	soldier	>8000	6	4	4	Occasional	Occasional	Frequent	10	6	4	8	9	7	8	>6	20-50%
20	2-5	soldier	3000-5000	5	3	3	Occasional	Occasional	Occasional	9	5	4	8	7	6	8	4-6	<20%
21	<2	soldier	<3000	5	4	3	Occasional	Frequent	Occasional	9	5	4	8	9	6	8	4-6	<20%
22	2-5	soldier	<3000	4	4	2	Occasional	Occasional	Never	8	6	3	7	8	5	7	0	<20%
23	2-5	soldier	3000-5000	6	4	4	Occasional	Occasional	Occasional	10	5	3	7	9	6	7	4-6	<20%
24	>10	soldier	3000-5000	5	4	3	Occasional	Occasional	Never	10	7	3	8	10	5	9	4-6	20-50%
25	5-10	soldier	3000-5000	7	5	4	Occasional	Frequent	Occasional	10	6	3	9	10	6	9	4-6	>50%
26	>10	soldier	5000-8000	7	5	3	Frequent	Occasional	Occasional	9	7	4	8	10	7	9	>6	20-50%
27	5-10	soldier	5000-8000	4	3	4	Never	Occasional	Occasional	9	6	6	9	10	8	9	1-3	<20%
28	<2	soldier	<3000	6	4	5	Occasional	Occasional	Never	10	6	4	7	10	5	10	4-6	<20%
29	5-10	soldier	<3000	6	4	6	Occasional	Occasional	Occasional	8	6	7	8	8	9	9	>6	<20%
30	>10	soldier	5000-8000	6	5	5	Frequent	Occasional	Occasional	9	5	4	8	8	6	8	1-3	<20%
31	>10	soldier	>8000	5	4	3	Occasional	Occasional	Never	9	6	4	7	9	6	9	1-3	<20%
32	2-5	soldier	3000-5000	7	4	4	Occasional	Occasional	Occasional	10	5	3	6	9	4	8	>6	<20%
33	>10	soldier	3000-5000	7	5	4	Occasional	Occasional	Never	9	7	4	7	9	5	9	1-3	<20%
34	2-5	NCO	5000-8000	6	4	5	Occasional	Frequent	Occasional	9	7	4	9	10	7	9	>6	<20%
35	5-10	soldier	3000-5000	6	4	2	Occasional	Occasional	Never	10	5	1	8	9	5	7	4-6	<20%
36	5-10	soldier	<3000	5	2	3	Occasional	Occasional	Never	9	5	3	8	8	6	8	1-3	<20%
37	2-5	soldier	<3000	4	3	3	Occasional	Never	Occasional	9	4	4	6	9	5	9	1-3	20-50%
38	2-5	soldier	3000-5000	6	5	3	Occasional	Occasional	Occasional	9	5	5	7	9	7	9	1-3	<20%
39	2-5	soldier	5000-8000	5	3	2	Occasional	Occasional	Occasional	8	5	1	8	8	5	6	0	<20%
40	<2	soldier	3000-5000	6	3	4	Occasional	Frequent	Occasional	10	5	3	7	9	5	9	1-3	<20%
41	2-5	soldier	3000-5000	6	3	3	Occasional	Occasional	Occasional	9	6	4	7	9	7	8	4-6	>50%
42	2-5	soldier	<3000	7	4	4	Occasional	Occasional	Occasional	8	5	4	8	8	6	8	>6	<20%
43	5-10	soldier	<3000	7	5	4	Frequent	Occasional	Occasional	10	7	3	6	10	4	9	>6	20-50%
44	2-5	soldier	3000-5000	6	4	4	Occasional	Frequent	Occasional	8	5	4	9	8	8	8	1-3	<20%
45	2-5	soldier	5000-8000	6	5	4	Frequent	Occasional	Never	8	7	1	7	8	5	7	4-6	20-50%
46	5-10	soldier	<3000	5	3	3	Occasional	Frequent	Occasional	9	6	3	9	10	6	7	1-3	<20%
47	<2	soldier	3000-5000	6	4	4	Frequent	Occasional	Occasional	9	7	5	8	10	7	9	>6	<20%
48	5-10	soldier	<3000	7	3	3	Occasional	Occasional	Occasional	9	6	4	7	8	6	8	4-6	<20%
49	2-5	soldier	5000-8000	6	3	5	Occasional	Never	Never	10	6	2	8	10	5	8	4-6	20-50%
50	<2	soldier	<3000	7	5	6	Frequent	Occasional	Occasional	9	7	7	10	9	8	10	1-3	<20%
51	<2	soldier	<3000	7	5	6	Frequent	Occasional	Occasional	10	5	6	7	10	7	9	>6	<20%
52	>10	soldier	<3000	6	4	4	Occasional	Occasional	Never	9	6	4	8	9	6	8	1-3	<20%
53	5-10	soldier	>8000	6	5	5	Occasional	Occasional	Occasional	9	5	4	7	8	5	8	>6	20-50%
54	5-10	officer	>8000	7	6	5	Occasional	Occasional	Never	10	7	4	8	10	6	9	>6	20-50%
55	>10	soldier	3000-5000	6	3	3	Occasional	Never	Never	8	5	4	8	8	6	7	1-3	20-50%
56	2-5	officer	<3000	5	3	5	Occasional	Occasional	Occasional	9	5	5	7	9	7	8	4-6	20-50%
57	2-5	soldier	<3000	4	3	2	Occasional	Occasional	Occasional	9	4	3	5	8	4	7	1-3	<20%
58	5-10	soldier	5000-8000	5	4	5	Occasional	Occasional	Never	10	4	3	8	9	7	9	>6	20-50%
59	5-10	soldier	3000-5000	5	4	5	Occasional	Never	Occasional	8	6	4	8	9	6	8	1-3	<20%
60	5-10	NCO	3000-5000	7	4	4	Occasional	Frequent	Occasional	8	6	4	9	8	7	9	>6	>50%
61	5-10	soldier	<3000	7	5	5	Occasional	Occasional	Occasional	10	6	3	9	9	6	9	>6	<20%
62	<2	soldier	<3000	5	4	3	Occasional	Occasional	Frequent	9	4	3	8	8	5	7	1-3	20-50%
63	>10	soldier	<3000	6	4	3	Occasional	Occasional	Never	10	7	4	7	10	6	10	>6	20-50%
64	2-5	soldier	>8000	5	3	3	Occasional	Occasional	Never	9	5	4	7	8	6	8	1-3	<20%
65	5-10	NCO	5000-8000	7	5	6	Frequent	Occasional	Occasional	10	8	6	9	10	9	10	>6	<20%
66	2-5	soldier	3000-5000	5	4	3	Frequent	Occasional	Never	9	6	2	7	9	5	7	1-3	<20%
67	2-5	soldier	3000-5000	6	4	5	Occasional	Occasional	Occasional	10	5	4	8	9	7	8	4-6	<20%
68	2-5	soldier	<3000	6	4	2	Occasional	Never	Never	9	6	4	6	9	5	9	4-6	<20%
69	2-5	soldier	<3000	6	4	4	Occasional	Occasional	Occasional	8	8	3	7	10	6	8	>6	20-50%
70	>10	soldier	3000-5000	5	3	4	Occasional	Occasional	Occasional	9	5	3	7	9	5	8	1-3	<20%
71	<2	NCO	3000-5000	6	5	4	Occasional	Occasional	Occasional	10	5	3	7	10	5	8	1-3	<20%
72	5-10	soldier	3000-5000	6	3	4	Frequent	Occasional	Never	9	5	3	9	9	6	7	>6	20-50%
73	2-5	soldier	<3000	6	3	4	Occasional	Occasional	Frequent	9	5	4	7	8	6	8	4-6	<20%
74	>10	soldier	<3000	6	4	3	Frequent	Occasional	Never	9	6	3	8	9	5	7	4-6	<20%
75	<2	soldier	5000-8000	7	4	5	Occasional	Occasional	Occasional	10	6	4	8	10	7	9	>6	>50%
76	5-10	soldier	<3000	5	3	2	Frequent	Frequent	Occasional	9	6	4	8	10	7	8	1-3	<20%
77	<2	soldier	<3000	5	3	4	Occasional	Frequent	Occasional	9	5	4	7	8	7	8	1-3	<20%
78	>10	soldier	3000-5000	7	4	6	Occasional	Occasional	Never	9	6	4	8	9	6	8	>6	>50%
79	2-5	NCO	>8000	6	4	4	Occasional	Occasional	Occasional	10	5	3	8	9	7	8	1-3	<20%
80	2-5	soldier	3000-5000	7	4	4	Occasional	Frequent	Occasional	10	5	5	7	9	6	9	>6	<20%
81	2-5	soldier	<3000	5	3	1	Never	Occasional	Occasional	10	6	2	6	10	4	8	4-6	20-50%
82	5-10	soldier	5000-8000	7	5	5	Frequent	Occasional	Never	9	5	5	8	9	6	8	>6	<20%
83	>10	soldier	<3000	7	5	5	Occasional	Never	Occasional	10	5	3	8	9	6	8	>6	>50%
84	5-10	soldier	5000-8000	4	3	4	Never	Occasional	Occasional	9	5	4	8	8	7	8	1-3	<20%
85	2-5	soldier	<3000	6	4	3	Occasional	Never	Never	10	6	4	7	9	7	9	4-6	20-50%
86	5-10	soldier	3000-5000	7	5	6	Occasional	Occasional	Occasional	10	7	5	9	10	8	10	4-6	20-50%
87	>10	NCO	3000-5000	6	5	4	Occasional	Occasional	Occasional	10	6	5	8	9	6	10	4-6	<20%
88	2-5	NCO	>8000	4	2	1	Occasional	Never	Never	9	4	1	7	8	4	7	0	<20%
89	>10	soldier	<3000	7	4	6	Occasional	Occasional	Occasional	10	6	5	8	10	8	10	4-6	20-50%
90	2-5	soldier	3000-5000	7	5	5	Frequent	Occasional	Never	8	6	4	8	8	7	8	>6	<20%
91	5-10	soldier	3000-5000	5	5	4	Occasional	Occasional	Occasional	8	6	5	8	8	7	8	1-3	<20%
92	2-5	soldier	<3000	6	4	4	Frequent	Occasional	Occasional	9	6	3	8	9	8	8	4-6	<20%
93	5-10	NCO	5000-8000	7	6	7	Frequent	Occasional	Never	9	6	4	8	9	6	8	4-6	<20%
94	5-10	soldier	3000-5000	5	4	3	Occasional	Occasional	Frequent	9	6	4	7	9	6	8	1-3	<20%
95	5-10	soldier	3000-5000	6	5	4	Occasional	Occasional	Occasional	10	6	4	9	10	7	9	>6	<20%
96	2-5	soldier	<3000	7	6	5	Occasional	Occasional	Occasional	10	6	4	10	9	7	9	>6	20-50%
97	2-5	soldier	3000-5000	6	5	6	Frequent	Frequent	Frequent	8	7	4	9	9	7	8	4-6	20-50%
98	5-10	soldier	3000-5000	5	3	4	Occasional	Occasional	Occasional	9	5	5	7	9	6	9	1-3	<20%
99	<2	soldier	5000-8000	7	5	5	Occasional	Occasional	Never	10	6	4	9	10	8	9	4-6	>50%
100	2-5	soldier	<3000	6	5	4	Occasional	Never	Never	10	4	4	8	8	6	9	>6	20-50%
101	5-10	soldier	3000-5000	5	4	4	Occasional	Occasional	Occasional	9	5	4	6	9	6	8	1-3	<20%
102	>10	soldier	5000-8000	6	5	6	Occasional	Never	Occasional	8	7	3	8	9	6	8	4-6	<20%
103	>10	NCO	3000-5000	7	5	5	Occasional	Occasional	Occasional	8	6	4	9	8	7	8	4-6	<20%
104	>10	soldier	<3000	6	3	4	Occasional	Occasional	Occasional	10	6	2	7	9	6	9	4-6	20-50%
105	2-5	soldier	<3000	4	3	1	Occasional	Frequent	Occasional	8	5	2	5	8	5	7	1-3	<20%
106	>10	soldier	3000-5000	6	5	5	Frequent	Frequent	Occasional	10	5	4	7	9	6	8	4-6	20-50%
107	2-5	soldier	3000-5000	4	3	5	Occasional	Occasional	Occasional	9	5	6	7	9	6	9	1-3	<20%
108	5-10	soldier	5000-8000	6	4	4	Occasional	Occasional	Occasional	8	7	4	9	10	8	9	1-3	<20%
109	>10	soldier	3000-5000	7	5	5	Occasional	Occasional	Occasional	9	5	2	7	8	4	8	1-3	<20%
110	5-10	soldier	<3000	7	5	5	Occasional	Occasional	Occasional	10	6	5	8	10	7	9	>6	<20%
111	2-5	soldier	5000-8000	6	3	4	Occasional	Occasional	Occasional	8	7	5	7	9	6	9	1-3	<20%
112	5-10	soldier	<3000	7	4	5	Occasional	Occasional	Never	10	6	4	8	10	7	8	4-6	<20%
113	5-10	soldier	3000-5000	6	3	4	Frequent	Occasional	Occasional	9	5	2	7	9	4	8	>6	>50%
114	5-10	soldier	<3000	5	3	2	Occasional	Never	Occasional	9	7	3	6	10	5	9	1-3	<20%
115	>10	soldier	5000-8000	7	4	5	Occasional	Occasional	Never	9	5	4	7	8	5	8	>6	20-50%
116	2-5	soldier	5000-8000	5	3	3	Occasional	Occasional	Occasional	8	5	4	8	8	7	8	1-3	<20%
117	>10	soldier	<3000	7	6	5	Occasional	Occasional	Occasional	10	5	5	8	8	6	9	>6	<20%
118	>10	NCO	5000-8000	5	2	4	Occasional	Occasional	Occasional	10	6	5	6	9	7	9	4-6	>50%
119	2-5	soldier	5000-8000	5	4	4	Frequent	Occasional	Occasional	10	5	3	9	9	6	8	1-3	<20%
120	>10	soldier	3000-5000	4	2	2	Never	Frequent	Occasional	8	5	2	8	8	5	7	1-3	<20%
121	5-10	soldier	3000-5000	6	6	5	Occasional	Occasional	Occasional	9	6	4	10	10	8	8	>6	>50%
122	2-5	soldier	>8000	5	4	4	Occasional	Occasional	Never	7	5	2	7	7	4	7	1-3	<20%
123	5-10	soldier	3000-5000	6	3	3	Occasional	Occasional	Never	10	5	2	8	9	5	8	4-6	<20%
124	<2	soldier	3000-5000	5	3	4	Occasional	Occasional	Frequent	9	4	3	7	8	4	8	1-3	<20%
125	5-10	soldier	<3000	5	3	2	Occasional	Occasional	Occasional	10	6	2	7	10	4	8	1-3	<20%
126	5-10	soldier	5000-8000	3	1	1	Occasional	Frequent	Occasional	9	5	2	7	9	5	7	0	<20%
127	>10	soldier	<3000	4	2	3	Occasional	Occasional	Never	9	4	4	8	8	6	8	1-3	<20%
128	2-5	soldier	5000-8000	7	5	6	Occasional	Occasional	Occasional	9	6	3	9	9	6	8	>6	<20%
129	2-5	soldier	<3000	4	2	2	Occasional	Occasional	Occasional	8	4	4	7	8	6	7	0	>50%
130	2-5	soldier	<3000	7	6	5	Never	Frequent	Never	10	6	3	8	10	7	8	>6	20-50%
131	2-5	soldier	<3000	6	4	5	Occasional	Occasional	Occasional	9	5	4	9	8	7	7	1-3	20-50%
132	<2	soldier	<3000	6	3	3	Occasional	Never	Occasional	9	6	2	8	9	5	8	1-3	>50%
133	<2	soldier	<3000	6	3	5	Occasional	Occasional	Occasional	7	6	3	8	7	5	8	0	<20%
134	5-10	soldier	5000-8000	6	4	3	Occasional	Occasional	Occasional	10	7	4	8	9	6	9	1-3	<20%
135	2-5	soldier	<3000	7	4	5	Never	Occasional	Occasional	8	6	5	9	9	7	9	4-6	>50%
136	5-10	soldier	3000-5000	5	4	4	Frequent	Occasional	Occasional	10	4	4	8	8	6	8	4-6	<20%
137	>10	soldier	>8000	7	5	4	Frequent	Occasional	Occasional	10	6	2	9	9	7	8	4-6	>50%
138	>10	soldier	<3000	6	5	4	Occasional	Occasional	Occasional	8	6	4	8	9	7	8	1-3	<20%
139	2-5	soldier	<3000	7	6	5	Frequent	Occasional	Occasional	10	7	4	8	10	6	8	>6	<20%
140	2-5	soldier	<3000	7	5	6	Occasional	Occasional	Occasional	8	5	5	10	8	7	8	>6	<20%
141	2-5	soldier	3000-5000	4	3	3	Occasional	Occasional	Occasional	9	5	2	7	9	6	7	1-3	<20%
142	>10	soldier	<3000	7	5	5	Occasional	Occasional	Never	8	6	4	9	8	7	9	>6	20-50%
143	2-5	soldier	3000-5000	5	3	4	Frequent	Frequent	Occasional	8	5	4	7	8	5	9	1-3	<20%
144	>10	soldier	<3000	6	4	5	Occasional	Frequent	Occasional	9	6	3	7	9	6	8	4-6	<20%
145	2-5	soldier	<3000	6	3	5	Occasional	Occasional	Occasional	10	6	5	9	9	7	9	1-3	20-50%
146	5-10	NCO	3000-5000	5	3	3	Occasional	Frequent	Occasional	9	6	4	7	9	5	8	1-3	<20%
147	>10	soldier	5000-8000	6	4	4	Occasional	Occasional	Never	8	5	4	8	9	7	8	1-3	<20%
148	<2	soldier	>8000	6	3	3	Occasional	Occasional	Never	10	5	3	7	9	5	8	4-6	<20%
149	5-10	soldier	<3000	7	6	6	Occasional	Occasional	Frequent	10	7	6	9	10	8	10	>6	>50%
150	2-5	soldier	<3000	5	3	3	Frequent	Occasional	Occasional	10	5	4	7	9	6	9	4-6	<20%
151	5-10	soldier	3000-5000	6	3	2	Occasional	Frequent	Occasional	10	6	2	8	10	5	8	>6	<20%
152	2-5	soldier	3000-5000	6	3	4	Occasional	Occasional	Occasional	9	6	3	8	9	6	8	>6	<20%
153	2-5	NCO	<3000	6	5	5	Occasional	Occasional	Occasional	9	6	3	9	9	7	8	1-3	<20%
154	2-5	NCO	3000-5000	6	3	4	Occasional	Frequent	Never	8	5	6	8	8	8	9	1-3	<20%
155	2-5	soldier	3000-5000	6	3	4	Occasional	Occasional	Occasional	9	5	3	7	9	6	8	1-3	<20%
156	>10	soldier	3000-5000	6	4	5	Occasional	Occasional	Occasional	8	5	4	8	8	7	7	1-3	20-50%
157	2-5	NCO	3000-5000	5	3	4	Occasional	Occasional	Occasional	9	4	5	7	9	7	8	1-3	<20%
158	<2	soldier	<3000	5	5	3	Occasional	Never	Occasional	9	4	5	7	8	7	8	1-3	<20%
159	5-10	soldier	3000-5000	6	4	3	Occasional	Occasional	Never	9	7	2	7	10	5	8	4-6	20-50%
160	>10	soldier	3000-5000	7	5	5	Occasional	Occasional	Occasional	9	8	4	8	10	6	9	4-6	<20%
161	<2	soldier	<3000	6	4	4	Occasional	Never	Occasional	9	4	4	8	8	6	8	4-6	<20%
162	5-10	soldier	>8000	6	3	4	Frequent	Occasional	Occasional	10	6	5	8	9	7	9	4-6	<20%
163	5-10	soldier	<3000	5	4	4	Frequent	Frequent	Frequent	10	5	5	6	9	6	9	4-6	<20%
164	5-10	soldier	<3000	5	4	4	Occasional	Occasional	Occasional	8	5	3	7	9	6	8	1-3	<20%
165	5-10	soldier	3000-5000	5	3	2	Frequent	Occasional	Occasional	9	3	4	7	8	6	7	1-3	<20%
166	5-10	soldier	3000-5000	6	4	4	Occasional	Occasional	Never	9	6	4	8	9	6	8	1-3	<20%
167	5-10	soldier	>8000	6	3	4	Occasional	Never	Occasional	10	5	5	8	9	7	9	4-6	<20%
168	2-5	soldier	<3000	6	4	5	Occasional	Occasional	Occasional	8	7	5	9	9	7	9	1-3	<20%
169	5-10	soldier	3000-5000	7	5	5	Occasional	Occasional	Occasional	10	7	4	9	10	7	9	4-6	<20%
170	2-5	soldier	3000-5000	7	6	5	Frequent	Frequent	Never	10	8	4	9	10	8	9	>6	<20%
171	2-5	officer	3000-5000	6	4	4	Occasional	Occasional	Never	10	6	4	7	10	6	9	4-6	<20%
172	2-5	soldier	5000-8000	5	3	2	Occasional	Occasional	Never	8	5	4	7	9	6	7	1-3	<20%
173	>10	soldier	3000-5000	5	2	3	Occasional	Occasional	Occasional	9	6	4	8	9	5	9	>6	20-50%
174	>10	soldier	<3000	6	4	2	Occasional	Occasional	Occasional	9	7	3	6	10	4	8	>6	20-50%
175	<2	soldier	3000-5000	7	4	4	Occasional	Occasional	Occasional	8	6	4	7	9	6	8	4-6	<20%
176	5-10	soldier	3000-5000	6	4	4	Occasional	Occasional	Never	9	5	3	8	8	6	8	>6	20-50%
177	5-10	NCO	5000-8000	5	2	3	Occasional	Frequent	Never	8	4	2	7	8	4	7	1-3	<20%
178	5-10	soldier	3000-5000	4	1	3	Frequent	Occasional	Occasional	9	5	4	8	8	7	8	1-3	<20%
179	2-5	soldier	5000-8000	7	5	5	Frequent	Occasional	Occasional	9	6	5	9	9	7	9	4-6	20-50%
180	2-5	soldier	<3000	7	5	4	Occasional	Occasional	Never	10	6	2	6	10	3	8	>6	>50%
181	2-5	soldier	<3000	6	1	2	Occasional	Occasional	Occasional	8	2	3	6	7	5	6	4-6	<20%
182	>10	soldier	<3000	7	5	4	Occasional	Occasional	Never	9	6	4	7	9	6	8	4-6	20-50%
183	>10	soldier	3000-5000	6	3	3	Occasional	Occasional	Occasional	9	5	4	7	9	6	8	4-6	<20%
184	2-5	soldier	<3000	5	4	5	Occasional	Occasional	Occasional	10	6	3	7	9	5	9	4-6	<20%
185	2-5	soldier	<3000	6	4	4	Occasional	Never	Occasional	9	5	5	8	9	7	8	1-3	<20%
186	2-5	soldier	3000-5000	5	2	2	Occasional	Occasional	Never	9	4	3	8	9	6	8	1-3	<20%
187	5-10	soldier	3000-5000	5	4	3	Occasional	Occasional	Never	9	6	3	6	9	6	8	1-3	<20%
188	2-5	soldier	>8000	7	4	4	Occasional	Occasional	Never	10	4	2	7	9	6	8	4-6	<20%
189	2-5	soldier	5000-8000	5	3	3	Occasional	Occasional	Frequent	8	6	3	7	9	5	8	1-3	<20%
190	>10	soldier	3000-5000	6	4	4	Occasional	Occasional	Occasional	9	5	3	7	9	5	7	>6	20-50%
191	<2	soldier	<3000	6	2	4	Occasional	Never	Never	8	4	2	8	8	5	6	1-3	<20%
192	5-10	soldier	5000-8000	6	2	3	Frequent	Occasional	Never	9	5	3	8	8	7	8	1-3	<20%
193	5-10	officer	>8000	6	4	5	Occasional	Occasional	Occasional	9	6	4	9	10	7	9	4-6	<20%
194	2-5	soldier	<3000	6	4	5	Occasional	Occasional	Occasional	9	4	5	9	9	7	8	4-6	20-50%
195	>10	soldier	5000-8000	4	1	3	Occasional	Occasional	Occasional	9	7	6	8	9	7	9	4-6	20-50%
196	5-10	soldier	<3000	7	6	4	Occasional	Occasional	Occasional	9	7	5	8	9	6	10	4-6	<20%
197	5-10	soldier	3000-5000	7	6	5	Occasional	Occasional	Never	9	6	5	8	9	7	9	4-6	<20%
198	5-10	soldier	3000-5000	5	4	5	Occasional	Occasional	Never	8	7	3	8	8	6	8	1-3	<20%
199	<2	soldier	<3000	6	4	4	Never	Occasional	Never	10	6	4	8	9	6	9	1-3	20-50%
200	5-10	NCO	5000-8000	4	2	3	Occasional	Occasional	Occasional	8	5	3	7	9	6	8	1-3	<20%
201	2-5	soldier	5000-8000	7	4	4	Occasional	Occasional	Never	10	5	4	9	9	7	8	>6	20-50%
202	2-5	soldier	<3000	3	1	1	Occasional	Occasional	Occasional	8	5	3	6	8	5	8	0	<20%
203	>10	soldier	>8000	6	5	4	Occasional	Frequent	Occasional	9	7	2	8	10	5	8	>6	20-50%
204	>10	soldier	3000-5000	7	5	7	Occasional	Frequent	Occasional	10	6	5	9	10	7	10	>6	20-50%
205	<2	soldier	<3000	3	1	3	Occasional	Occasional	Occasional	8	4	4	8	8	6	7	1-3	<20%
206	2-5	soldier	3000-5000	7	5	4	Frequent	Occasional	Occasional	9	6	4	9	10	7	8	>6	>50%
207	>10	soldier	<3000	5	3	4	Occasional	Occasional	Occasional	10	4	2	8	8	6	7	1-3	<20%
208	2-5	soldier	3000-5000	6	3	4	Occasional	Occasional	Occasional	10	5	5	8	9	7	9	4-6	<20%
209	2-5	NCO	3000-5000	7	4	4	Frequent	Occasional	Occasional	10	7	5	7	10	5	9	4-6	20-50%
210	2-5	soldier	5000-8000	6	3	5	Frequent	Never	Occasional	10	6	4	7	9	7	9	4-6	<20%
211	5-10	soldier	<3000	7	5	5	Occasional	Occasional	Never	9	6	4	7	9	6	9	1-3	<20%
212	5-10	soldier	<3000	7	5	6	Occasional	Occasional	Occasional	10	6	6	8	10	7	10	1-3	20-50%
213	2-5	soldier	3000-5000	7	4	5	Occasional	Occasional	Occasional	9	5	3	9	9	5	7	>6	20-50%
214	2-5	soldier	3000-5000	5	2	1	Frequent	Never	Never	9	4	2	5	8	4	8	1-3	<20%
215	<2	soldier	<3000	6	5	6	Occasional	Never	Occasional	9	5	4	8	8	6	8	1-3	<20%
216	2-5	soldier	3000-5000	7	5	5	Occasional	Occasional	Occasional	9	7	6	8	9	7	10	1-3	<20%
217	5-10	NCO	<3000	7	3	4	Occasional	Occasional	Frequent	9	6	4	8	10	7	8	>6	20-50%
218	<2	soldier	<3000	5	4	5	Occasional	Frequent	Never	8	7	4	9	8	8	8	4-6	20-50%
219	2-5	soldier	5000-8000	7	5	6	Occasional	Frequent	Never	9	7	4	7	10	6	9	>6	<20%
220	5-10	NCO	5000-8000	7	5	4	Occasional	Occasional	Occasional	9	7	3	9	10	6	9	>6	<20%
221	<2	soldier	<3000	5	3	3	Occasional	Occasional	Occasional	8	5	2	7	8	5	7	1-3	<20%
222	>10	soldier	5000-8000	7	7	5	Occasional	Occasional	Occasional	9	6	5	7	10	6	8	4-6	<20%
223	2-5	soldier	<3000	5	4	4	Occasional	Occasional	Occasional	8	6	3	8	8	6	8	1-3	<20%
224	<2	soldier	3000-5000	7	5	5	Occasional	Occasional	Occasional	10	7	4	8	10	6	9	>6	20-50%
225	2-5	soldier	<3000	6	5	4	Occasional	Never	Occasional	10	6	4	8	10	7	8	1-3	<20%
226	2-5	soldier	<3000	7	5	5	Occasional	Never	Occasional	9	3	4	9	7	7	8	1-3	<20%
227	<2	soldier	3000-5000	7	3	4	Occasional	Occasional	Occasional	9	4	4	7	8	6	8	>6	20-50%
228	5-10	soldier	3000-5000	7	6	5	Occasional	Never	Occasional	9	6	4	8	9	7	9	>6	<20%
229	2-5	soldier	5000-8000	7	6	5	Frequent	Never	Frequent	10	6	5	8	10	7	9	>6	20-50%
230	<2	soldier	<3000	6	4	4	Occasional	Frequent	Occasional	10	6	5	9	10	7	10	1-3	<20%
231	>10	NCO	>8000	6	4	4	Occasional	Frequent	Frequent	9	5	3	8	9	7	8	>6	20-50%
232	5-10	soldier	5000-8000	7	5	6	Occasional	Occasional	Never	10	6	4	9	10	7	9	>6	20-50%
233	>10	soldier	3000-5000	6	3	3	Occasional	Frequent	Occasional	10	5	2	9	8	5	7	4-6	<20%
234	5-10	soldier	3000-5000	7	5	5	Occasional	Occasional	Occasional	10	6	6	8	10	7	10	4-6	<20%
235	5-10	soldier	>8000	6	4	3	Occasional	Frequent	Occasional	10	7	2	7	10	5	8	4-6	<20%
236	2-5	NCO	3000-5000	7	5	6	Occasional	Frequent	Occasional	10	6	4	9	9	6	9	1-3	<20%
237	5-10	soldier	5000-8000	7	3	3	Frequent	Never	Occasional	10	5	2	8	9	5	8	4-6	20-50%
238	5-10	soldier	3000-5000	7	5	5	Frequent	Occasional	Occasional	9	6	4	7	9	6	8	>6	20-50%
239	<2	soldier	3000-5000	4	3	3	Occasional	Occasional	Occasional	8	5	4	8	8	6	8	1-3	<20%
240	5-10	soldier	3000-5000	5	3	2	Occasional	Occasional	Occasional	10	6	3	6	9	6	9	1-3	<20%
241	<2	soldier	<3000	5	1	3	Never	Occasional	Occasional	8	5	4	8	8	5	8	1-3	20-50%
242	2-5	soldier	5000-8000	5	2	4	Occasional	Never	Occasional	9	5	3	8	8	6	8	1-3	<20%
243	2-5	soldier	<3000	7	4	4	Occasional	Occasional	Frequent	10	5	5	7	9	7	9	4-6	<20%
244	5-10	soldier	3000-5000	5	4	4	Frequent	Occasional	Occasional	10	5	3	8	9	6	9	4-6	20-50%
245	5-10	soldier	5000-8000	6	4	5	Occasional	Occasional	Never	9	4	5	9	9	8	8	1-3	<20%
246	2-5	soldier	>8000	5	2	2	Occasional	Occasional	Occasional	7	5	4	7	8	6	7	1-3	<20%
247	5-10	NCO	<3000	7	4	4	Occasional	Occasional	Never	10	6	4	8	10	7	9	>6	20-50%
248	5-10	officer	<3000	4	4	4	Occasional	Occasional	Never	7	6	3	7	9	5	8	0	<20%
249	>10	soldier	5000-8000	6	4	4	Occasional	Occasional	Never	9	5	4	8	9	7	8	1-3	<20%
250	5-10	soldier	3000-5000	7	6	5	Occasional	Occasional	Frequent	10	6	5	10	9	8	9	1-3	<20%
251	2-5	soldier	5000-8000	7	4	5	Frequent	Occasional	Occasional	10	5	5	7	9	7	9	4-6	<20%
252	2-5	soldier	<3000	4	2	3	Occasional	Occasional	Never	8	3	2	8	7	6	7	1-3	<20%
253	>10	soldier	<3000	6	4	4	Occasional	Occasional	Occasional	9	7	4	7	10	5	9	>6	<20%
254	>10	soldier	5000-8000	5	3	4	Occasional	Occasional	Occasional	8	5	3	7	8	5	7	0	<20%
255	2-5	soldier	<3000	5	2	2	Occasional	Occasional	Never	10	5	3	7	9	4	9	4-6	<20%
256	>10	soldier	<3000	5	3	5	Occasional	Occasional	Occasional	9	5	4	8	9	6	8	>6	20-50%
257	5-10	soldier	3000-5000	7	5	6	Occasional	Occasional	Occasional	10	5	6	8	9	8	9	>6	<20%
258	5-10	soldier	5000-8000	6	4	5	Occasional	Occasional	Occasional	9	7	3	10	9	8	9	4-6	<20%
259	2-5	soldier	3000-5000	5	3	4	Occasional	Occasional	Never	10	7	3	8	10	6	9	4-6	<20%
260	5-10	soldier	>8000	6	4	3	Occasional	Never	Occasional	8	5	5	7	8	6	8	1-3	<20%
261	5-10	soldier	3000-5000	5	3	4	Occasional	Occasional	Frequent	7	4	3	9	7	6	7	1-3	<20%
262	5-10	NCO	3000-5000	4	3	3	Frequent	Occasional	Occasional	8	7	5	7	9	6	9	1-3	<20%
263	>10	soldier	5000-8000	5	4	4	Occasional	Occasional	Occasional	8	6	3	7	9	6	8	1-3	<20%
264	5-10	soldier	<3000	6	5	4	Occasional	Occasional	Occasional	10	6	5	7	9	7	10	>6	<20%
265	2-5	soldier	<3000	6	5	4	Frequent	Occasional	Occasional	9	6	5	7	9	7	10	1-3	20-50%
266	<2	soldier	<3000	7	4	5	Frequent	Never	Never	8	5	4	8	8	7	8	4-6	<20%
267	5-10	soldier	3000-5000	4	3	3	Occasional	Occasional	Occasional	10	5	3	8	9	6	8	1-3	20-50%
268	5-10	soldier	>8000	6	4	3	Frequent	Occasional	Occasional	9	5	5	7	9	5	8	1-3	<20%
269	5-10	soldier	>8000	7	4	5	Frequent	Frequent	Occasional	10	5	4	9	9	6	8	>6	<20%
270	5-10	NCO	<3000	7	3	4	Occasional	Occasional	Frequent	10	6	2	6	9	5	8	4-6	20-50%
271	5-10	soldier	3000-5000	4	3	2	Occasional	Occasional	Occasional	9	5	2	7	9	5	8	1-3	<20%
272	5-10	NCO	5000-8000	5	3	4	Frequent	Never	Never	8	6	4	9	8	7	8	1-3	<20%
273	5-10	soldier	3000-5000	5	3	3	Occasional	Frequent	Occasional	9	5	4	7	9	6	9	4-6	<20%
274	5-10	NCO	3000-5000	7	6	7	Occasional	Occasional	Never	10	6	6	8	10	8	10	>6	>50%
275	5-10	soldier	>8000	4	2	1	Occasional	Occasional	Occasional	7	4	2	6	7	4	7	0	<20%
276	5-10	soldier	<3000	7	5	6	Frequent	Occasional	Occasional	8	8	3	9	10	6	9	>6	<20%
277	>10	soldier	<3000	6	5	5	Occasional	Occasional	Occasional	10	5	4	9	9	7	9	4-6	20-50%
278	>10	soldier	5000-8000	6	3	4	Occasional	Occasional	Frequent	9	5	6	9	8	9	9	4-6	<20%
279	<2	soldier	5000-8000	7	4	4	Occasional	Occasional	Occasional	10	5	3	8	10	5	9	4-6	<20%
280	2-5	soldier	5000-8000	5	2	4	Frequent	Occasional	Occasional	9	5	4	8	8	8	8	>6	20-50%
281	2-5	soldier	<3000	6	4	5	Occasional	Occasional	Never	10	7	3	9	9	6	9	>6	20-50%
282	5-10	soldier	5000-8000	5	3	3	Occasional	Frequent	Never	10	4	4	6	8	5	9	1-3	20-50%
283	>10	soldier	3000-5000	6	4	4	Occasional	Occasional	Occasional	8	5	3	9	8	6	7	1-3	<20%
284	5-10	soldier	3000-5000	7	5	5	Occasional	Frequent	Occasional	9	6	4	7	9	6	8	4-6	<20%
285	>10	soldier	3000-5000	4	1	2	Occasional	Occasional	Occasional	9	4	2	7	8	5	7	1-3	<20%
286	5-10	soldier	>8000	7	6	5	Frequent	Occasional	Occasional	9	6	5	7	8	7	9	>6	20-50%
287	5-10	soldier	5000-8000	6	5	5	Occasional	Occasional	Occasional	10	6	3	8	10	6	9	>6	20-50%
288	2-5	soldier	<3000	6	2	3	Frequent	Occasional	Frequent	9	3	3	8	8	6	7	1-3	<20%
289	5-10	soldier	3000-5000	6	3	3	Never	Occasional	Never	10	5	3	8	9	5	8	1-3	<20%
290	>10	soldier	3000-5000	6	4	3	Occasional	Occasional	Occasional	9	5	3	7	9	5	8	4-6	<20%
291	2-5	soldier	<3000	5	3	3	Occasional	Occasional	Never	10	5	2	8	9	6	8	4-6	20-50%
292	2-5	soldier	<3000	6	4	4	Never	Occasional	Occasional	10	5	2	7	9	5	8	1-3	<20%
293	2-5	NCO	3000-5000	5	5	2	Frequent	Frequent	Never	9	7	3	5	9	5	9	1-3	<20%
294	2-5	soldier	3000-5000	5	4	3	Occasional	Frequent	Occasional	9	6	3	9	9	6	8	1-3	20-50%
295	<2	soldier	5000-8000	5	4	4	Occasional	Occasional	Occasional	8	7	5	8	9	8	9	0	<20%
296	2-5	soldier	3000-5000	5	6	4	Occasional	Occasional	Occasional	9	7	4	7	10	7	8	1-3	<20%
297	2-5	officer	>8000	7	5	5	Frequent	Frequent	Occasional	10	8	3	8	10	5	9	4-6	20-50%
298	5-10	soldier	>8000	4	2	3	Occasional	Occasional	Occasional	8	5	4	7	8	5	8	0	<20%
299	2-5	soldier	>8000	5	2	3	Occasional	Never	Frequent	8	6	1	7	9	4	7	1-3	<20%
300	5-10	soldier	3000-5000	6	5	4	Occasional	Occasional	Occasional	9	5	4	9	9	7	8	1-3	<20%
301	>10	soldier	<3000	5	4	4	Occasional	Occasional	Occasional	9	6	5	7	9	7	9	1-3	<20%
302	5-10	soldier	3000-5000	6	3	4	Occasional	Occasional	Frequent	9	4	3	9	8	7	7	>6	<20%
303	>10	soldier	3000-5000	7	6	6	Frequent	Occasional	Occasional	8	6	5	8	8	8	9	4-6	<20%
304	>10	soldier	5000-8000	6	4	4	Occasional	Never	Occasional	10	5	3	7	9	5	8	>6	<20%
305	2-5	soldier	<3000	3	1	1	Frequent	Never	Frequent	9	4	2	7	8	4	7	0	<20%
306	5-10	soldier	5000-8000	6	4	5	Frequent	Occasional	Occasional	10	4	4	9	8	7	8	1-3	<20%
307	2-5	NCO	5000-8000	6	2	4	Occasional	Occasional	Occasional	9	6	5	8	9	7	9	1-3	<20%
308	<2	soldier	<3000	6	4	4	Occasional	Occasional	Occasional	8	6	4	8	8	7	8	1-3	<20%
309	5-10	soldier	<3000	7	5	6	Occasional	Occasional	Occasional	10	7	6	8	10	8	10	4-6	20-50%
310	2-5	soldier	<3000	7	5	6	Occasional	Frequent	Occasional	9	7	4	9	10	7	9	>6	20-50%
311	2-5	soldier	>8000	7	4	2	Occasional	Occasional	Never	9	6	2	7	8	6	8	4-6	<20%
312	>10	soldier	3000-5000	6	4	4	Occasional	Occasional	Never	9	5	3	8	9	6	8	1-3	<20%
313	>10	soldier	3000-5000	7	5	4	Occasional	Occasional	Occasional	10	7	3	8	10	5	9	4-6	<20%
314	>10	soldier	<3000	7	4	5	Occasional	Never	Occasional	10	4	5	7	8	7	8	4-6	>50%
315	2-5	soldier	<3000	5	1	2	Occasional	Frequent	Never	9	6	4	8	9	7	9	1-3	<20%
316	<2	soldier	<3000	6	4	4	Occasional	Occasional	Occasional	9	6	4	9	9	7	8	4-6	<20%
317	5-10	soldier	<3000	3	2	1	Frequent	Frequent	Never	7	5	4	6	8	5	7	0	<20%
318	<2	soldier	3000-5000	7	6	5	Occasional	Occasional	Occasional	10	5	3	8	9	5	8	4-6	<20%
319	<2	soldier	<3000	4	3	3	Occasional	Occasional	Occasional	7	5	1	6	8	4	7	0	<20%
320	2-5	soldier	3000-5000	6	5	3	Occasional	Occasional	Occasional	9	6	5	7	9	6	8	>6	20-50%
321	<2	soldier	>8000	6	7	5	Occasional	Occasional	Never	9	8	6	10	10	10	9	4-6	20-50%
322	5-10	soldier	<3000	5	7	6	Occasional	Occasional	Occasional	7	8	7	8	10	10	9	1-3	<20%
323	<2	officer	3000-5000	5	7	5	Occasional	Frequent	Occasional	6	8	7	8	8	9	9	1-3	>50%
324	5-10	officer	5000-8000	4	6	4	Occasional	Occasional	Never	9	8	3	8	10	7	9	4-6	<20%
325	5-10	soldier	<3000	3	4	3	Frequent	Occasional	Occasional	6	8	6	8	8	9	9	1-3	<20%
326	5-10	soldier	<3000	6	7	5	Occasional	Occasional	Occasional	8	8	5	10	9	8	9	1-3	>50%
327	2-5	soldier	<3000	6	7	5	Occasional	Frequent	Frequent	8	9	7	8	9	8	10	4-6	20-50%
328	2-5	soldier	3000-5000	5	6	5	Occasional	Occasional	Frequent	8	9	7	8	10	9	10	1-3	<20%
329	5-10	NCO	5000-8000	5	7	4	Occasional	Occasional	Occasional	8	9	6	9	10	10	9	4-6	<20%
330	5-10	soldier	3000-5000	3	5	4	Occasional	Occasional	Occasional	8	7	6	7	8	8	9	1-3	<20%
331	2-5	soldier	3000-5000	4	4	4	Occasional	Occasional	Occasional	6	7	5	7	8	8	8	1-3	<20%
332	2-5	soldier	5000-8000	4	7	5	Occasional	Occasional	Never	8	7	7	8	9	9	10	4-6	20-50%
333	5-10	NCO	3000-5000	6	7	6	Occasional	Occasional	Occasional	8	8	6	9	10	8	9	1-3	20-50%
334	2-5	soldier	3000-5000	4	5	3	Occasional	Occasional	Occasional	8	9	6	8	9	8	9	1-3	<20%
335	5-10	NCO	>8000	4	5	4	Occasional	Occasional	Occasional	8	8	6	8	9	9	10	1-3	<20%
336	2-5	soldier	5000-8000	3	6	4	Occasional	Occasional	Occasional	6	7	6	7	8	8	9	1-3	<20%
337	5-10	NCO	5000-8000	6	7	5	Occasional	Occasional	Occasional	8	10	6	8	10	9	10	1-3	>50%
338	>10	soldier	3000-5000	5	4	4	Occasional	Occasional	Occasional	5	6	6	9	6	10	8	1-3	<20%
339	5-10	officer	>8000	3	4	3	Occasional	Never	Frequent	7	7	7	8	9	10	9	4-6	<20%
340	5-10	soldier	3000-5000	5	7	5	Occasional	Occasional	Occasional	8	9	6	9	9	10	9	4-6	20-50%
341	2-5	soldier	<3000	2	4	3	Frequent	Occasional	Occasional	8	8	7	7	9	10	10	1-3	20-50%
342	5-10	soldier	>8000	3	6	2	Occasional	Occasional	Occasional	7	8	4	7	9	8	7	1-3	<20%
343	<2	soldier	<3000	6	7	6	Frequent	Occasional	Occasional	8	9	7	9	9	9	9	>6	20-50%
344	>10	officer	>8000	3	4	3	Occasional	Occasional	Frequent	8	7	6	6	9	8	9	1-3	<20%
345	5-10	soldier	5000-8000	6	7	5	Occasional	Never	Occasional	8	7	7	9	9	10	10	1-3	<20%
346	2-5	soldier	3000-5000	5	6	5	Occasional	Frequent	Occasional	8	7	6	9	9	10	9	1-3	20-50%
347	5-10	NCO	3000-5000	4	4	4	Occasional	Occasional	Occasional	8	6	4	8	7	8	8	1-3	<20%
348	5-10	officer	>8000	4	5	3	Never	Occasional	Occasional	7	7	5	8	7	9	8	0	<20%
349	2-5	NCO	5000-8000	4	5	4	Occasional	Occasional	Occasional	8	7	6	7	8	9	9	1-3	<20%
350	<2	soldier	<3000	6	7	7	Occasional	Occasional	Frequent	9	8	6	9	10	10	10	1-3	<20%
351	>10	soldier	<3000	5	6	5	Occasional	Occasional	Occasional	7	8	5	8	9	9	9	>6	20-50%
352	5-10	soldier	<3000	5	6	5	Occasional	Occasional	Frequent	8	9	6	9	10	9	10	1-3	20-50%
353	2-5	NCO	3000-5000	5	6	5	Occasional	Occasional	Occasional	6	9	5	7	9	7	9	1-3	>50%
354	5-10	soldier	<3000	3	4	3	Frequent	Occasional	Occasional	6	7	6	8	8	10	8	1-3	<20%
355	5-10	soldier	<3000	5	6	4	Occasional	Frequent	Occasional	8	8	5	7	10	8	9	4-6	20-50%
356	2-5	soldier	3000-5000	3	3	2	Occasional	Occasional	Never	6	7	6	7	8	9	9	4-6	<20%
357	5-10	NCO	3000-5000	4	6	5	Occasional	Occasional	Occasional	6	7	5	7	7	7	8	1-3	20-50%
358	2-5	soldier	>8000	3	5	3	Frequent	Occasional	Occasional	6	7	5	7	7	9	8	1-3	<20%
359	<2	soldier	<3000	2	3	2	Occasional	Frequent	Frequent	6	7	6	8	7	9	8	1-3	<20%
360	5-10	soldier	3000-5000	4	5	4	Occasional	Occasional	Occasional	7	8	6	8	8	9	9	4-6	<20%
361	5-10	soldier	3000-5000	5	7	6	Occasional	Occasional	Occasional	7	8	8	9	8	10	9	1-3	20-50%
362	<2	soldier	<3000	5	6	6	Occasional	Occasional	Occasional	9	9	7	8	10	9	10	>6	>50%
363	5-10	NCO	5000-8000	4	5	4	Occasional	Frequent	Frequent	7	8	5	8	9	8	9	4-6	<20%
364	5-10	NCO	3000-5000	7	7	7	Occasional	Never	Occasional	10	10	7	8	10	10	10	>6	>50%
365	5-10	officer	>8000	5	7	5	Occasional	Occasional	Occasional	8	9	7	9	10	10	10	>6	>50%
366	<2	soldier	3000-5000	5	5	5	Occasional	Occasional	Occasional	8	8	6	9	9	9	10	1-3	<20%
367	<2	officer	3000-5000	3	5	4	Occasional	Occasional	Never	7	7	4	7	8	7	8	1-3	<20%
368	5-10	soldier	3000-5000	5	6	4	Occasional	Never	Occasional	9	9	5	8	10	9	9	1-3	20-50%
369	5-10	soldier	5000-8000	4	5	4	Frequent	Frequent	Occasional	8	7	5	9	9	8	8	4-6	<20%
370	>10	soldier	3000-5000	3	6	5	Occasional	Occasional	Occasional	7	8	7	10	8	10	9	>6	>50%
371	2-5	soldier	5000-8000	2	5	3	Occasional	Occasional	Occasional	7	9	5	6	9	8	8	1-3	<20%
372	5-10	soldier	5000-8000	6	7	6	Frequent	Frequent	Occasional	8	8	6	8	10	9	9	>6	>50%
373	5-10	soldier	3000-5000	5	6	6	Frequent	Occasional	Occasional	7	9	6	8	9	10	9	1-3	>50%
374	5-10	NCO	<3000	4	5	4	Occasional	Frequent	Occasional	7	8	6	9	8	9	9	1-3	<20%
375	5-10	officer	>8000	4	6	5	Occasional	Occasional	Occasional	8	7	5	8	9	7	9	1-3	20-50%
376	2-5	NCO	3000-5000	7	7	7	Frequent	Occasional	Occasional	9	9	6	9	10	9	10	1-3	20-50%
377	5-10	soldier	5000-8000	6	6	4	Occasional	Occasional	Occasional	7	7	6	8	8	9	9	1-3	<20%
378	5-10	soldier	3000-5000	7	7	5	Occasional	Occasional	Occasional	8	7	5	9	9	10	8	1-3	20-50%
379	2-5	soldier	3000-5000	6	7	6	Occasional	Occasional	Occasional	7	8	7	8	8	9	9	1-3	<20%
380	2-5	soldier	<3000	4	4	4	Occasional	Occasional	Frequent	8	7	6	7	9	8	9	0	<20%
381	>10	officer	>8000	4	6	4	Occasional	Occasional	Occasional	7	8	7	9	9	9	9	1-3	<20%
382	5-10	NCO	>8000	5	6	5	Occasional	Occasional	Occasional	6	8	8	8	8	10	9	1-3	<20%
383	5-10	NCO	3000-5000	5	6	5	Occasional	Occasional	Occasional	10	7	6	8	9	10	10	1-3	<20%
384	2-5	soldier	3000-5000	5	7	6	Occasional	Occasional	Frequent	8	9	6	8	10	9	9	4-6	<20%
385	5-10	soldier	<3000	5	7	6	Frequent	Occasional	Occasional	7	8	6	9	9	9	9	1-3	20-50%
386	2-5	soldier	<3000	4	5	3	Occasional	Occasional	Occasional	8	7	6	9	8	9	9	1-3	<20%
387	>10	NCO	>8000	4	6	4	Occasional	Frequent	Occasional	8	8	8	9	10	10	10	1-3	<20%
388	2-5	soldier	3000-5000	6	7	6	Occasional	Occasional	Occasional	8	7	8	9	10	9	9	1-3	20-50%
389	2-5	soldier	<3000	4	5	4	Occasional	Never	Occasional	8	7	5	8	9	9	8	1-3	<20%
390	5-10	NCO	>8000	6	6	5	Occasional	Occasional	Frequent	7	7	7	8	8	9	9	1-3	20-50%
391	2-5	soldier	3000-5000	6	6	4	Occasional	Occasional	Occasional	7	7	5	7	8	8	9	1-3	<20%
392	2-5	officer	3000-5000	3	6	5	Occasional	Occasional	Occasional	6	8	5	6	8	7	8	1-3	20-50%
393	>10	NCO	>8000	5	6	5	Occasional	Occasional	Occasional	7	7	5	8	8	8	8	1-3	<20%
394	5-10	soldier	<3000	5	7	5	Occasional	Occasional	Occasional	9	8	6	8	9	9	9	4-6	<20%
395	2-5	NCO	3000-5000	6	7	5	Occasional	Never	Occasional	9	7	6	9	9	10	9	1-3	<20%
396	>10	officer	3000-5000	4	7	6	Occasional	Occasional	Frequent	7	8	6	8	8	8	9	>6	20-50%
397	2-5	soldier	3000-5000	4	6	7	Occasional	Occasional	Occasional	7	8	7	10	9	10	9	1-3	<20%
398	2-5	soldier	>8000	6	7	5	Occasional	Frequent	Occasional	8	7	8	8	10	10	9	0	<20%
399	>10	officer	>8000	4	6	4	Occasional	Occasional	Occasional	6	7	5	8	8	8	8	4-6	<20%
400	>10	officer	5000-8000	5	7	5	Occasional	Occasional	Occasional	8	8	7	6	10	8	9	1-3	>50%
401	5-10	soldier	3000-5000	5	5	4	Occasional	Occasional	Occasional	7	10	6	7	9	9	9	4-6	<20%
402	>10	officer	5000-8000	6	6	6	Occasional	Occasional	Occasional	7	8	7	9	9	10	9	1-3	20-50%
403	2-5	soldier	<3000	3	5	2	Frequent	Occasional	Occasional	7	7	4	7	8	7	8	1-3	<20%
404	5-10	soldier	<3000	4	5	4	Frequent	Occasional	Occasional	8	9	4	7	9	7	9	1-3	<20%
405	2-5	soldier	3000-5000	3	5	3	Never	Occasional	Occasional	5	9	5	6	9	8	8	1-3	<20%
406	5-10	soldier	3000-5000	4	5	4	Occasional	Occasional	Occasional	8	7	4	7	9	7	8	1-3	<20%
407	>10	soldier	3000-5000	4	5	3	Occasional	Occasional	Frequent	7	7	6	8	7	9	8	1-3	<20%
408	2-5	soldier	5000-8000	6	7	6	Frequent	Occasional	Occasional	9	9	8	9	10	10	10	1-3	>50%
409	5-10	officer	3000-5000	6	7	6	Frequent	Occasional	Frequent	9	8	5	7	10	9	10	>6	20-50%
410	2-5	soldier	5000-8000	4	6	4	Occasional	Occasional	Occasional	7	8	5	8	8	9	9	1-3	<20%
411	2-5	NCO	<3000	4	6	5	Occasional	Occasional	Occasional	8	7	5	8	9	9	8	1-3	<20%
412	5-10	officer	5000-8000	5	6	5	Occasional	Occasional	Occasional	8	9	6	7	10	8	9	1-3	<20%
413	2-5	soldier	<3000	3	5	4	Occasional	Never	Frequent	8	8	6	8	9	10	8	1-3	20-50%
414	>10	NCO	3000-5000	4	6	4	Occasional	Frequent	Frequent	8	8	6	9	9	9	9	4-6	20-50%
415	5-10	soldier	3000-5000	5	5	4	Occasional	Occasional	Occasional	8	7	5	7	8	9	9	1-3	<20%
416	5-10	soldier	3000-5000	4	6	4	Occasional	Occasional	Frequent	7	7	5	8	9	9	8	1-3	<20%
417	5-10	NCO	>8000	3	4	3	Occasional	Occasional	Occasional	8	7	4	8	9	8	9	1-3	<20%
418	2-5	soldier	<3000	4	6	5	Occasional	Occasional	Occasional	8	8	6	8	10	8	9	1-3	<20%
419	2-5	soldier	5000-8000	5	6	5	Occasional	Frequent	Never	7	7	6	8	8	9	9	1-3	<20%
420	2-5	soldier	5000-8000	6	7	6	Occasional	Occasional	Occasional	9	9	7	10	10	10	10	4-6	>50%
421	5-10	soldier	<3000	5	5	5	Occasional	Never	Occasional	7	8	6	9	9	9	9	1-3	<20%
422	2-5	NCO	<3000	7	7	7	Occasional	Occasional	Occasional	8	8	8	8	9	10	10	1-3	<20%
423	2-5	soldier	<3000	4	4	3	Occasional	Occasional	Never	7	7	6	7	9	9	8	1-3	<20%
424	5-10	soldier	5000-8000	6	7	6	Frequent	Occasional	Occasional	8	9	8	8	9	10	10	4-6	<20%
425	<2	soldier	<3000	6	7	5	Occasional	Frequent	Occasional	7	9	5	9	8	8	9	1-3	>50%
426	>10	officer	5000-8000	5	6	4	Frequent	Occasional	Occasional	8	7	7	7	9	8	10	1-3	<20%
427	5-10	NCO	>8000	4	6	5	Occasional	Occasional	Occasional	7	8	3	8	9	8	8	4-6	<20%
428	>10	soldier	<3000	4	5	3	Occasional	Occasional	Occasional	6	8	6	6	9	8	8	4-6	<20%
429	5-10	NCO	5000-8000	6	6	6	Occasional	Occasional	Occasional	10	8	7	8	10	10	10	1-3	<20%
430	2-5	soldier	3000-5000	5	7	5	Occasional	Occasional	Occasional	8	8	7	8	9	9	10	>6	20-50%
431	5-10	soldier	>8000	4	5	3	Occasional	Occasional	Occasional	7	7	4	7	8	6	8	1-3	<20%
432	5-10	soldier	<3000	4	7	6	Occasional	Frequent	Occasional	8	9	5	9	10	9	8	4-6	>50%
433	5-10	soldier	<3000	3	6	3	Occasional	Occasional	Never	8	8	4	8	9	8	9	0	<20%
434	5-10	NCO	3000-5000	7	7	5	Occasional	Frequent	Occasional	9	9	6	9	10	9	10	1-3	20-50%
435	5-10	NCO	3000-5000	3	5	3	Occasional	Occasional	Frequent	7	7	6	8	8	8	8	1-3	<20%
436	>10	soldier	<3000	5	7	5	Occasional	Occasional	Occasional	7	8	7	7	9	8	10	4-6	>50%
437	<2	NCO	<3000	5	6	6	Frequent	Occasional	Occasional	9	10	6	10	10	9	10	4-6	20-50%
438	2-5	soldier	<3000	7	7	7	Occasional	Occasional	Occasional	8	7	6	9	8	9	9	1-3	20-50%
439	2-5	soldier	3000-5000	7	7	6	Occasional	Occasional	Never	8	9	6	10	10	10	9	0	>50%
440	<2	soldier	<3000	5	6	4	Frequent	Occasional	Frequent	8	8	6	9	9	9	9	1-3	<20%
441	5-10	soldier	3000-5000	5	6	5	Occasional	Occasional	Occasional	9	8	7	10	9	10	10	1-3	<20%
442	5-10	soldier	3000-5000	5	6	4	Frequent	Occasional	Frequent	8	8	6	6	10	8	9	1-3	<20%
443	2-5	NCO	<3000	5	6	5	Occasional	Occasional	Frequent	10	7	4	8	10	8	9	4-6	20-50%
444	2-5	officer	3000-5000	6	6	4	Occasional	Occasional	Occasional	8	9	5	8	10	9	9	1-3	20-50%
445	5-10	NCO	3000-5000	6	7	6	Occasional	Occasional	Occasional	8	9	5	10	10	9	9	>6	20-50%
446	2-5	officer	3000-5000	4	6	4	Occasional	Occasional	Occasional	7	7	5	7	8	8	8	1-3	<20%
447	2-5	soldier	3000-5000	3	4	4	Occasional	Occasional	Occasional	7	7	5	8	8	9	8	1-3	<20%
448	2-5	soldier	>8000	7	7	7	Frequent	Occasional	Never	9	9	8	8	10	10	10	1-3	>50%
449	>10	officer	5000-8000	3	4	3	Occasional	Frequent	Occasional	6	9	5	6	8	8	8	1-3	<20%
450	>10	soldier	3000-5000	4	7	4	Occasional	Occasional	Frequent	8	7	7	7	8	8	9	1-3	20-50%
451	2-5	soldier	3000-5000	7	7	6	Occasional	Frequent	Occasional	8	9	7	9	10	10	10	4-6	>50%
452	5-10	officer	>8000	4	6	6	Occasional	Frequent	Occasional	7	7	6	9	8	10	9	1-3	<20%
453	2-5	soldier	<3000	4	4	6	Occasional	Occasional	Frequent	7	8	8	7	8	8	10	1-3	<20%
454	2-5	soldier	<3000	3	4	3	Occasional	Occasional	Never	7	7	4	7	8	7	8	1-3	<20%
455	5-10	soldier	3000-5000	5	7	5	Occasional	Occasional	Occasional	8	9	6	9	10	10	9	1-3	20-50%
456	5-10	NCO	3000-5000	4	4	2	Occasional	Occasional	Frequent	8	6	5	6	8	7	9	1-3	<20%
457	2-5	soldier	<3000	5	5	3	Occasional	Frequent	Occasional	9	7	5	8	10	8	8	4-6	<20%
458	2-5	soldier	5000-8000	6	7	6	Frequent	Occasional	Never	9	10	6	7	10	9	10	1-3	20-50%
459	>10	NCO	5000-8000	5	6	6	Occasional	Occasional	Occasional	8	9	5	9	10	9	9	1-3	<20%
460	5-10	soldier	<3000	6	6	6	Occasional	Occasional	Occasional	8	7	6	9	9	9	9	1-3	20-50%
461	2-5	soldier	5000-8000	5	7	6	Frequent	Occasional	Never	8	10	8	8	9	10	10	1-3	20-50%
462	5-10	soldier	3000-5000	4	6	5	Occasional	Never	Occasional	6	8	7	7	8	8	9	1-3	20-50%
463	>10	officer	5000-8000	6	7	5	Occasional	Never	Occasional	8	7	6	9	8	9	9	1-3	<20%
464	5-10	officer	5000-8000	6	7	6	Occasional	Occasional	Frequent	10	10	6	9	10	9	10	4-6	>50%
465	5-10	NCO	5000-8000	4	6	4	Occasional	Occasional	Occasional	6	7	5	8	7	9	8	1-3	<20%
466	>10	NCO	3000-5000	3	4	3	Occasional	Occasional	Frequent	7	7	4	7	8	8	9	1-3	<20%
467	>10	officer	3000-5000	5	6	3	Occasional	Occasional	Never	8	8	4	8	9	8	9	1-3	20-50%
468	2-5	soldier	<3000	6	5	4	Occasional	Occasional	Never	9	7	5	8	9	8	9	1-3	<20%
469	5-10	soldier	5000-8000	3	4	5	Occasional	Occasional	Occasional	4	8	7	9	8	10	9	1-3	20-50%
470	<2	NCO	3000-5000	4	5	5	Occasional	Occasional	Occasional	6	7	7	9	9	10	9	1-3	<20%
471	>10	soldier	5000-8000	5	5	5	Occasional	Frequent	Occasional	7	7	7	8	8	10	8	1-3	<20%
472	2-5	NCO	3000-5000	6	6	7	Occasional	Occasional	Occasional	7	8	8	9	8	10	9	1-3	<20%
473	>10	NCO	>8000	4	2	5	Occasional	Occasional	Never	6	6	5	9	7	10	8	1-3	<20%
474	>10	soldier	5000-8000	5	5	5	Occasional	Occasional	Occasional	6	9	7	9	9	10	9	4-6	<20%
475	>10	NCO	>8000	4	3	4	Frequent	Occasional	Never	5	7	5	8	8	7	8	1-3	<20%
476	5-10	NCO	<3000	4	3	5	Occasional	Frequent	Occasional	6	7	5	8	8	8	9	4-6	<20%
477	>10	soldier	<3000	4	3	4	Occasional	Frequent	Frequent	6	7	5	10	7	9	7	1-3	<20%
478	5-10	NCO	3000-5000	5	5	6	Occasional	Occasional	Frequent	7	7	8	9	9	10	9	4-6	20-50%
479	2-5	soldier	<3000	4	4	5	Occasional	Frequent	Occasional	6	5	8	7	7	10	7	1-3	<20%
480	<2	soldier	3000-5000	6	7	6	Frequent	Occasional	Occasional	7	9	7	9	9	9	10	1-3	20-50%
481	5-10	soldier	<3000	6	5	7	Occasional	Occasional	Occasional	8	6	7	10	8	10	9	1-3	>50%
482	2-5	NCO	3000-5000	6	6	7	Occasional	Occasional	Occasional	7	8	6	9	9	9	9	4-6	20-50%
483	<2	officer	>8000	3	4	4	Frequent	Occasional	Occasional	8	8	4	9	9	9	9	1-3	<20%
484	5-10	NCO	3000-5000	4	4	6	Occasional	Frequent	Frequent	7	6	6	8	9	10	9	1-3	<20%
485	>10	soldier	>8000	4	5	5	Occasional	Occasional	Occasional	7	7	5	10	8	10	9	1-3	<20%
486	<2	soldier	3000-5000	4	5	5	Occasional	Occasional	Occasional	8	6	6	9	8	9	8	1-3	<20%
487	>10	soldier	5000-8000	5	5	6	Occasional	Occasional	Occasional	8	7	7	9	8	10	10	1-3	20-50%
488	5-10	NCO	>8000	5	6	6	Occasional	Frequent	Occasional	7	7	6	10	8	10	9	1-3	<20%
489	<2	soldier	<3000	6	5	6	Occasional	Frequent	Occasional	7	8	8	10	9	10	10	1-3	20-50%
490	>10	officer	3000-5000	4	5	5	Occasional	Occasional	Occasional	7	7	6	8	9	9	9	1-3	20-50%
491	<2	soldier	3000-5000	5	7	7	Occasional	Occasional	Occasional	8	8	6	9	10	10	10	4-6	20-50%
492	2-5	soldier	<3000	6	5	7	Occasional	Frequent	Occasional	8	8	6	9	10	9	9	>6	20-50%
493	>10	soldier	<3000	5	6	6	Occasional	Occasional	Occasional	7	8	8	9	9	10	10	1-3	20-50%
494	>10	NCO	>8000	5	5	4	Occasional	Never	Occasional	8	7	5	7	9	9	9	1-3	<20%
495	>10	officer	3000-5000	6	7	7	Occasional	Never	Occasional	9	8	7	9	9	10	10	4-6	>50%
496	2-5	soldier	>8000	3	3	3	Occasional	Occasional	Occasional	7	7	5	7	8	8	8	0	<20%
497	2-5	NCO	5000-8000	4	5	5	Occasional	Occasional	Occasional	6	8	6	9	7	10	8	1-3	20-50%
498	5-10	soldier	5000-8000	4	4	6	Frequent	Occasional	Occasional	6	7	5	9	7	9	8	4-6	<20%
499	2-5	soldier	3000-5000	4	5	6	Occasional	Occasional	Occasional	7	7	6	8	9	10	9	1-3	<20%
500	5-10	soldier	<3000	5	5	3	Occasional	Occasional	Never	7	9	6	7	9	9	10	1-3	<20%
501	>10	soldier	3000-5000	5	3	5	Frequent	Never	Never	8	6	6	8	8	8	8	1-3	<20%
502	2-5	NCO	3000-5000	5	6	6	Occasional	Never	Occasional	7	7	6	10	9	10	9	4-6	<20%
503	5-10	soldier	3000-5000	5	3	6	Occasional	Occasional	Occasional	6	6	6	10	7	10	8	>6	>50%
504	2-5	NCO	5000-8000	6	6	7	Frequent	Frequent	Occasional	7	8	7	8	9	9	10	4-6	<20%
505	2-5	soldier	3000-5000	4	6	6	Frequent	Occasional	Occasional	7	7	4	10	9	9	8	1-3	<20%
506	5-10	NCO	3000-5000	3	5	5	Occasional	Frequent	Occasional	6	6	6	8	7	8	8	>6	<20%
507	<2	soldier	3000-5000	2	3	2	Frequent	Frequent	Occasional	6	6	4	7	8	7	8	0	<20%
508	5-10	soldier	<3000	4	4	6	Occasional	Occasional	Occasional	6	6	8	8	6	10	9	1-3	20-50%
509	>10	NCO	<3000	6	5	6	Occasional	Frequent	Occasional	9	8	5	8	9	8	8	4-6	<20%
510	2-5	NCO	3000-5000	5	6	6	Occasional	Occasional	Occasional	7	7	6	9	8	9	9	4-6	20-50%
511	<2	soldier	<3000	7	5	5	Frequent	Occasional	Occasional	9	7	7	8	9	10	9	1-3	<20%
512	5-10	NCO	5000-8000	4	4	6	Occasional	Occasional	Occasional	5	7	6	9	7	10	8	1-3	<20%
513	2-5	NCO	3000-5000	3	2	3	Occasional	Never	Frequent	7	7	6	8	8	9	9	1-3	<20%
514	5-10	soldier	3000-5000	3	4	5	Occasional	Occasional	Occasional	7	7	7	9	9	10	9	1-3	<20%
515	2-5	soldier	<3000	5	7	6	Occasional	Occasional	Occasional	6	7	7	10	8	10	9	>6	<20%
516	5-10	NCO	5000-8000	5	4	5	Frequent	Occasional	Occasional	9	7	6	10	9	9	8	1-3	<20%
517	5-10	NCO	3000-5000	4	4	5	Frequent	Occasional	Occasional	7	6	7	10	8	10	10	1-3	<20%
518	5-10	soldier	3000-5000	3	4	4	Occasional	Occasional	Occasional	6	8	5	7	8	8	9	0	<20%
519	2-5	soldier	5000-8000	5	7	6	Occasional	Occasional	Occasional	7	9	8	8	9	10	10	1-3	<20%
520	2-5	soldier	5000-8000	4	4	6	Frequent	Occasional	Occasional	7	6	8	8	8	9	10	1-3	<20%
521	2-5	soldier	5000-8000	5	4	6	Occasional	Occasional	Frequent	6	8	8	8	8	9	10	1-3	20-50%
522	2-5	NCO	3000-5000	4	3	6	Never	Frequent	Occasional	6	6	7	9	7	10	8	4-6	<20%
523	5-10	soldier	3000-5000	3	4	3	Occasional	Occasional	Occasional	5	6	5	9	7	8	8	0	<20%
524	<2	NCO	5000-8000	3	5	6	Occasional	Occasional	Occasional	7	8	6	10	8	10	9	>6	20-50%
525	>10	soldier	5000-8000	6	7	7	Occasional	Frequent	Occasional	8	10	8	10	10	10	10	4-6	20-50%
526	5-10	officer	3000-5000	4	3	4	Occasional	Occasional	Occasional	7	6	7	9	8	9	9	1-3	<20%
527	>10	NCO	3000-5000	4	4	5	Occasional	Occasional	Occasional	7	6	6	9	8	9	10	1-3	>50%
528	5-10	NCO	3000-5000	4	4	6	Frequent	Occasional	Never	7	7	6	9	8	10	9	1-3	<20%
529	5-10	soldier	<3000	7	5	7	Frequent	Frequent	Occasional	8	7	7	10	9	10	10	1-3	20-50%
530	>10	soldier	3000-5000	7	7	7	Frequent	Occasional	Never	8	8	8	10	10	10	10	>6	20-50%
531	2-5	soldier	5000-8000	6	6	7	Occasional	Occasional	Occasional	8	8	7	10	10	10	10	1-3	20-50%
532	>10	soldier	5000-8000	5	5	6	Frequent	Occasional	Occasional	7	8	8	9	9	10	9	4-6	>50%
533	<2	officer	3000-5000	4	4	6	Occasional	Occasional	Occasional	7	6	7	8	7	8	8	1-3	<20%
534	2-5	NCO	3000-5000	4	7	6	Occasional	Never	Frequent	7	7	6	8	9	8	8	1-3	<20%
535	2-5	NCO	3000-5000	4	4	4	Occasional	Frequent	Occasional	6	7	6	10	8	9	8	1-3	<20%
536	2-5	soldier	3000-5000	4	5	5	Occasional	Occasional	Occasional	6	6	8	9	8	10	8	1-3	20-50%
537	5-10	officer	3000-5000	3	4	5	Frequent	Occasional	Occasional	6	7	7	7	8	9	9	1-3	<20%
538	2-5	soldier	3000-5000	5	5	5	Occasional	Never	Occasional	6	6	5	10	7	9	8	1-3	<20%
539	2-5	soldier	3000-5000	7	6	7	Occasional	Occasional	Occasional	7	6	6	9	8	9	8	1-3	<20%
540	2-5	officer	5000-8000	6	6	5	Occasional	Occasional	Occasional	8	7	7	10	9	10	9	1-3	<20%
541	2-5	soldier	5000-8000	5	5	5	Frequent	Occasional	Occasional	7	8	7	10	9	10	9	1-3	<20%
542	5-10	officer	3000-5000	5	5	7	Occasional	Frequent	Occasional	7	7	7	9	9	10	9	>6	>50%
543	5-10	NCO	<3000	6	6	6	Occasional	Never	Occasional	6	8	5	8	8	9	9	1-3	<20%
544	2-5	soldier	<3000	3	3	5	Occasional	Occasional	Occasional	7	5	7	10	7	10	9	1-3	<20%
545	>10	NCO	>8000	5	5	6	Occasional	Occasional	Occasional	7	7	6	10	8	10	9	4-6	20-50%
546	5-10	soldier	5000-8000	4	4	6	Occasional	Occasional	Never	6	7	6	9	8	9	9	1-3	<20%
547	5-10	NCO	>8000	5	6	6	Frequent	Frequent	Frequent	6	8	8	10	8	10	10	1-3	<20%
548	5-10	NCO	3000-5000	4	5	7	Frequent	Occasional	Occasional	7	6	6	8	7	9	8	1-3	<20%
549	>10	NCO	5000-8000	5	5	5	Occasional	Occasional	Occasional	9	7	5	9	9	8	9	0	<20%
550	2-5	soldier	<3000	6	6	6	Frequent	Occasional	Never	8	8	7	10	9	10	10	4-6	<20%
551	5-10	NCO	5000-8000	5	4	7	Occasional	Never	Occasional	6	7	7	9	8	10	9	>6	>50%
552	5-10	soldier	<3000	6	6	7	Occasional	Occasional	Frequent	7	8	6	10	9	9	9	>6	20-50%
553	2-5	soldier	5000-8000	2	3	4	Occasional	Occasional	Occasional	6	5	6	8	6	8	7	1-3	<20%
554	5-10	soldier	<3000	2	3	3	Occasional	Occasional	Occasional	6	6	6	8	7	9	8	0	<20%
555	5-10	NCO	<3000	4	2	4	Occasional	Never	Occasional	6	7	6	9	8	9	8	1-3	20-50%
556	>10	officer	3000-5000	3	5	5	Occasional	Frequent	Occasional	6	7	5	9	8	8	8	1-3	<20%
557	>10	NCO	5000-8000	4	4	4	Occasional	Occasional	Occasional	8	8	5	9	9	8	9	0	<20%
558	>10	NCO	>8000	4	5	5	Occasional	Occasional	Never	7	8	6	9	9	9	10	1-3	<20%
559	5-10	soldier	<3000	3	4	5	Occasional	Occasional	Occasional	5	6	6	8	7	9	7	1-3	<20%
560	2-5	soldier	3000-5000	4	4	5	Occasional	Occasional	Occasional	8	6	6	9	9	9	9	>6	<20%
561	2-5	NCO	3000-5000	5	5	6	Frequent	Occasional	Occasional	7	9	7	10	10	10	10	4-6	20-50%
562	>10	soldier	<3000	4	4	4	Occasional	Occasional	Occasional	7	6	5	9	8	9	8	1-3	<20%
563	2-5	NCO	3000-5000	6	5	6	Occasional	Occasional	Occasional	7	9	8	10	9	10	10	1-3	<20%
564	2-5	soldier	<3000	4	4	4	Occasional	Frequent	Occasional	8	9	6	9	10	9	10	1-3	20-50%
565	2-5	NCO	5000-8000	4	5	5	Occasional	Occasional	Occasional	8	6	6	10	8	10	9	1-3	<20%
566	>10	NCO	5000-8000	5	4	4	Occasional	Occasional	Occasional	6	7	7	7	8	9	8	0	<20%
567	2-5	soldier	>8000	5	7	6	Frequent	Occasional	Never	7	7	7	7	9	9	9	1-3	<20%
568	<2	soldier	<3000	5	6	7	Occasional	Occasional	Occasional	7	8	7	10	8	10	10	>6	>50%
569	>10	soldier	<3000	5	6	6	Occasional	Occasional	Occasional	7	7	6	9	7	9	9	4-6	<20%
570	2-5	soldier	3000-5000	7	7	7	Frequent	Occasional	Occasional	7	8	8	10	9	10	10	>6	20-50%
571	5-10	NCO	5000-8000	3	3	4	Occasional	Occasional	Occasional	6	6	6	9	7	9	7	1-3	<20%
572	>10	NCO	5000-8000	3	4	5	Occasional	Occasional	Occasional	7	6	6	8	8	9	9	1-3	<20%
573	5-10	soldier	<3000	7	7	7	Occasional	Frequent	Occasional	6	9	6	10	8	9	8	>6	20-50%
574	5-10	soldier	5000-8000	6	6	7	Occasional	Frequent	Occasional	7	8	8	10	10	10	10	4-6	<20%
575	5-10	NCO	<3000	4	3	5	Occasional	Occasional	Occasional	6	6	5	9	7	9	8	1-3	<20%
576	<2	soldier	3000-5000	3	4	5	Occasional	Occasional	Occasional	7	8	7	10	10	10	9	1-3	20-50%
577	2-5	soldier	<3000	5	6	7	Frequent	Occasional	Occasional	4	7	6	9	7	8	8	>6	<20%
578	>10	officer	5000-8000	3	2	4	Occasional	Occasional	Never	6	6	4	9	7	9	8	1-3	<20%
579	<2	NCO	<3000	5	6	5	Occasional	Occasional	Occasional	7	8	7	8	9	8	9	1-3	<20%
580	5-10	NCO	>8000	4	4	5	Occasional	Occasional	Occasional	7	5	6	9	7	9	8	1-3	<20%
581	5-10	NCO	<3000	4	5	6	Occasional	Frequent	Occasional	7	9	6	9	9	10	10	1-3	20-50%
582	<2	soldier	3000-5000	4	4	5	Occasional	Occasional	Never	8	6	7	7	8	8	9	4-6	<20%
583	5-10	soldier	<3000	5	4	6	Occasional	Occasional	Occasional	7	6	7	9	8	10	8	1-3	<20%
584	<2	soldier	5000-8000	3	4	5	Never	Occasional	Occasional	7	7	5	8	8	8	8	0	<20%
585	2-5	soldier	<3000	5	6	7	Frequent	Occasional	Occasional	7	8	6	9	8	9	9	4-6	20-50%
586	2-5	soldier	3000-5000	7	7	7	Frequent	Frequent	Occasional	7	8	8	10	8	10	10	4-6	20-50%
587	5-10	soldier	<3000	4	5	5	Occasional	Occasional	Occasional	7	7	7	10	8	10	9	4-6	20-50%
588	5-10	soldier	<3000	5	5	6	Occasional	Occasional	Frequent	7	8	6	9	8	9	9	1-3	<20%
589	2-5	NCO	3000-5000	5	4	6	Occasional	Occasional	Occasional	7	6	8	9	8	10	9	1-3	<20%
590	5-10	soldier	3000-5000	5	5	6	Occasional	Frequent	Occasional	8	8	7	9	9	9	10	4-6	<20%
591	>10	officer	>8000	4	5	5	Occasional	Occasional	Occasional	6	7	7	8	8	9	9	1-3	<20%
592	5-10	NCO	3000-5000	6	6	6	Never	Occasional	Occasional	7	10	5	10	10	10	9	1-3	20-50%
593	>10	soldier	<3000	5	5	5	Occasional	Occasional	Occasional	6	7	6	9	8	9	8	1-3	20-50%
594	2-5	soldier	<3000	6	7	6	Occasional	Occasional	Occasional	8	7	7	9	9	10	9	4-6	20-50%
595	2-5	soldier	<3000	3	3	4	Occasional	Never	Frequent	6	6	6	8	7	9	8	1-3	<20%
596	>10	NCO	5000-8000	5	5	7	Occasional	Occasional	Occasional	7	7	7	9	8	9	9	1-3	<20%
597	<2	soldier	3000-5000	4	4	5	Occasional	Occasional	Occasional	4	7	5	7	7	8	7	1-3	<20%
598	>10	NCO	3000-5000	4	4	7	Frequent	Occasional	Occasional	8	7	6	8	9	9	9	1-3	<20%
599	>10	soldier	<3000	5	6	6	Frequent	Frequent	Never	9	9	6	8	10	8	10	1-3	<20%
600	2-5	soldier	<3000	3	4	5	Occasional	Occasional	Never	7	6	7	8	8	9	9	1-3	<20%
601	2-5	soldier	5000-8000	6	4	7	Occasional	Occasional	Occasional	7	7	7	10	9	10	9	4-6	>50%
602	5-10	soldier	<3000	6	6	7	Occasional	Frequent	Never	7	8	6	8	8	9	9	1-3	20-50%
603	2-5	NCO	3000-5000	5	6	7	Occasional	Occasional	Occasional	8	8	7	10	9	10	10	4-6	20-50%
604	2-5	NCO	3000-5000	3	4	5	Occasional	Occasional	Occasional	6	6	6	10	7	10	8	1-3	<20%
605	5-10	NCO	5000-8000	3	4	6	Occasional	Occasional	Occasional	7	6	6	9	8	10	9	1-3	<20%
606	<2	soldier	5000-8000	3	4	4	Occasional	Occasional	Occasional	6	7	6	8	8	8	8	1-3	<20%
607	5-10	NCO	>8000	4	4	6	Occasional	Occasional	Occasional	6	7	9	9	7	10	9	1-3	<20%
608	>10	NCO	>8000	5	5	6	Frequent	Occasional	Occasional	7	7	5	9	8	8	8	4-6	<20%
609	>10	soldier	3000-5000	5	5	6	Frequent	Frequent	Frequent	7	7	7	8	8	10	9	1-3	<20%
610	2-5	soldier	3000-5000	5	5	6	Occasional	Occasional	Occasional	8	6	6	9	8	10	9	4-6	<20%
611	5-10	soldier	3000-5000	4	6	6	Occasional	Occasional	Frequent	7	9	6	10	10	10	10	1-3	<20%
612	5-10	NCO	<3000	3	2	3	Occasional	Occasional	Never	6	6	5	8	8	9	8	0	<20%
613	5-10	NCO	5000-8000	5	6	7	Occasional	Frequent	Occasional	6	9	6	10	8	10	9	4-6	20-50%
614	5-10	NCO	<3000	6	6	6	Occasional	Occasional	Occasional	6	8	7	8	8	9	9	1-3	<20%
615	5-10	soldier	3000-5000	4	4	6	Frequent	Occasional	Occasional	7	7	6	10	7	10	10	4-6	<20%
616	2-5	soldier	<3000	4	5	5	Occasional	Frequent	Occasional	7	6	5	9	8	9	8	1-3	<20%
617	<2	NCO	<3000	3	4	3	Occasional	Occasional	Occasional	5	6	3	9	6	8	7	1-3	<20%
618	2-5	NCO	5000-8000	5	5	6	Occasional	Occasional	Occasional	9	6	7	9	9	10	10	4-6	<20%
619	5-10	soldier	<3000	5	5	7	Occasional	Occasional	Occasional	7	6	7	9	7	10	9	1-3	<20%
620	2-5	soldier	>8000	4	6	6	Occasional	Occasional	Occasional	6	9	9	10	9	10	10	1-3	<20%
621	5-10	NCO	>8000	3	3	3	Frequent	Occasional	Occasional	6	6	6	8	7	9	8	1-3	<20%
622	2-5	NCO	3000-5000	5	5	6	Occasional	Occasional	Occasional	7	7	3	10	8	8	8	1-3	<20%
623	<2	NCO	<3000	4	3	5	Occasional	Occasional	Occasional	7	6	5	8	8	8	9	1-3	<20%
624	5-10	NCO	5000-8000	4	3	5	Occasional	Never	Frequent	7	7	6	8	9	9	9	1-3	<20%
